# Supplementary material for: BRCA1, BRCA2, and TP53 germline and somatic variants and clinicopathological characteristics of Brazilian patients with epithelial ovarian cancer
Source: Cancer Med. 2024 Feb 2;13(3):e6729. doi: 10.1002/cam4.6729 (PMC10905552; doi:10.1002/cam4.6729)
Supplement: Supplementary file 3 — Figure S3 [file CAM4-13-e6729-s005.zip]

Archive with 4 entries (4 files):
- Supporting Figure  3B revised.tif
- Supporting Figure  3D revised.tif
- Supporting Figure 3A revised.tif
- Supporting Figure 3C revised.tif
