# Supplementary material for: BRCA1, BRCA2, and TP53 germline and somatic variants and clinicopathological characteristics of Brazilian patients with epithelial ovarian cancer
Source: Cancer Med. 2024 Feb 2;13(3):e6729. doi: 10.1002/cam4.6729 (PMC10905552; doi:10.1002/cam4.6729)
Supplement: Supplementary file 4 — Appendix S1 [file CAM4-13-e6729-s004.xlsx]

## Sheet: Primers
Gene	Forward Primer	5'-3' Sequence	Reverse Primer	5'-3' Sequence	Lengh (pb)
BRCA1	BRCA1_2F	GAAGTTGTCATTTTATAAACCTTT	BRCA1_2R	TGTCTTTTCTTCCCTAGTATGT	258
BRCA1	BRCA1_3F	TCCTGACACAGCAGACATTTA	BRCA1_3R	TTGGATTTTTCGTTCTCACTTA	339
BRCA1	BRCA1_5-7F	GTTTAGGTTTTTGCTTATGCAGCATCCA	BRCA1_5-7R	TCAGGTACCCTGACCTTCTCTGAAC	3081
BRCA1	BRCA1_8F	TGTTAGCTGACTGATGATGGT	BRCA1_8R	ATCCAGCAATTATTATTAAATAC	267
BRCA1	BRCA1_9F	CCACAGTAGATGCTCAGTAAATA	BRCA1_9R	TAGGAAAATACCAGCTTCATAGA	211
BRCA1	BRCA1_10F	TGGTCAGCTTTCTGTAATCG	BRCA1_10R	GTATCTACCCACTCTCTTTTCAG	241
BRCA1	BRCA1_11-AF	CCACCTCCAAGGTGTATGAAGTATG	BRCA1_11-ER	GGAGCCCACTTCATTAGTAC	2580
BRCA1	BRCA1_11-EF2	AGTCGGGAAACAAGCATAGAAA	BRCA1_11-GR	GTGCTCCCCAAAAGCATAAA	1656
BRCA1	BRCA1_12F	GTCCTGCCAATGAGAAGAAA	BRCA1_12R	TGTCAGCAAACCTAAGAATGT	265
BRCA1	BRCA1_13F	AATGGAAAGCTTCTCAAAGTA	BRCA1_13R	ATGTTGGAGCTAGGTCCTTAC	320
BRCA1	BRCA1_14F	CTAACCTGAATTATCACTATCA	BRCA1_14R	GTGTATAAATGCCTGTATGCA	312
BRCA1	BRCA1_15F2	TGGCTGCCCAGSAAGTATG	BRCA1_15R	AACCAGAATATCTTTATGTAGGA	338
BRCA1	BRCA1_16F	AATTCTTAACAGAGACCAGAAC	BRCA1_16R	AAAACTCTTTCCAGAATGTTGT	450
BRCA1	BRCA1_17F	GTGTAGAACGTGCAGGATTG	BRCA1_17R	TCGCCTCATGTGGTTTTA	263
BRCA1	BRCA1_18F	GGCTCTTTAGCTTCTTAGGAC	BRCA1_19R	CATTGTTAAGGAAAGTGGTGC	799
BRCA1	BRCA1_20F	ATATGACGTGTCTGCTCCAC	BRCA1_20R	GGGAATCCAAATTACACAGC	401
BRCA1	BRCA1_21F	AAGCTCTTCCTTTTTGAAAGTC	BRCA1_21R	GTAGAGAAATAGAATAGCCTCT	298
BRCA1	BRCA1_22F	TCCCATTGAGAGGTCTTGCT	BRCA1_23R	ACTGTGCTACTCAAGCACCA	1751
BRCA1	BRCA1_24F	ATGAATTGACACTAATCTCTGC	BRCA1_24R	GTAGCCAGGACAGTAGAAGGA	280
BRCA2	BRCA2_2F	TGTTCCCATCCTCACAGTAAG	BRCA2_2R	GTACTGGGTTTTTAGCAAGCA	347
BRCA2	BRCA2_3F	GGTTAAAACTAAGGTGGGA	BRCA2_3R	ATTTGCCCAGCATGACACA	390
BRCA2	BRCA2_4F	ATTCCCAGTATAGAGGAGA	BRCA2_7R	ATTGTCAGTTACTAACACAC	1778
BRCA2	BRCA2_8F	GTGTCATGTAATCAAATAGT	BRCA2_8R	CAGGTTTAGAGACTTTCTC	288
BRCA2	BRCA2_9F	GGACCTAGGTTGATTGCA	BRCA2_9R	GTCAAGAAAGGAAAGGTAA	586
BRCA2	BRCA2_10-1F	CTATGAGAAAGGTTGTGAG	BRCA2_10-3R	CATGTATACAGATGATGCCTAAG	1324
BRCA2	BRCA2_11-1F2	AACTTAGTGAAAAATATTTAGT	BRCA2_11-4R	CTTGCTGCTGTCTACCTG	1704
BRCA2	BRCA2_11-5BF	CCATAATTTAACACCTAGCCA	BRCA2_11-7R	TTCGGAGAGATGATTTTTGTC	1903
BRCA2	BRCA2_11-8F	GCCTTAGCTTTTTACACAA	BRCA2_11-11R	CCCCCAAACTGACTACACAA	1975
BRCA2	BRCA2_12F	ACTCTTTCAAACATTAGGTCA	BRCA2_12R	TTTGAGAGGCAGGTGGAT	340
BRCA2	BRCA2_13F2	TGCTGATTTCTGTTGTATGCTTG	BRCA2_13R2	TTGGCTTCCAAACTTTTGTTG	709
BRCA2	BRCA2_14F	GAATACAAAACAGTTACCAGA	BRCA2_14R	CACCACCAAAGGGGGAAA	647
BRCA2	BRCA2_15F2	GGGGTTGTGCTTTTTAAATT	BRCA2_16R	TAGTTCGAGAGACAGTTAAG	1640
BRCA2	BRCA2_17F	CAGAGAATAGTTGTAGTTGTT	BRCA2_18R	GAAATTGAGCATCCTTAGTAA	1191
BRCA2	BRCA2_19F	ATATTTTTAAGGCAGTTCTAGA	BRCA2_20R	CTTGTTGCTATTCTTTGTCTA	977
BRCA2	BRCA2_21F	CTTTTAGCAGTTATATAGTTTC	BRCA2_21R	GCCAGAGAGTCTAAAACAG	340
BRCA2	BRCA2_22F	TTTGTTGTATTTGTCCTGTTTA	BRCA2_23R	CCGTGGCTGGTAAATCTG	825
BRCA2	BRCA2_24F	ACCGGTACAAACCTTTCATTG	BRCA2_24R	CTGGTAGCTCCAACTAATC	324
BRCA2	BRCA2_25F	CTATTTTGATTTGCTTTTATTATT	BRCA2_25R	GCTATTTCCTTGATACTGGAC	447
BRCA2	BRCA2_26F	TTGGAAACATAAATATGTGGG	BRCA2_26R	ACTTACAGGAGCCACATAAC	336
BRCA2	BRCA2_27F	CTACATAATTATGATAGGCT	BRCA2_27R	GTACTAATGTGTGGTTTGAAA	737
TP53	TP53_2-3F	CCAGGTGACCCAGGGTTGGA	TP53_4R	AGAGGAATCCCAAAGTTCCA	778
TP53	TP53_5-6F	TGTTCACTTGTGCCCTGACT	TP53_8-9R	AGTGTTAGACTGGAAACTTT	1803
TP53	TP53_10F	CAATTGTAACTTGAACCATC	TP53_11R	AGGCTGTCAGTGGGGAACAA	1215

## Sheet: Primers_sets
Legend: BRCA1, BRCA2 and TP53 PCR conditions for tumor and blood samples. For the BRCA1, were a total of 09 reactions (06 multiplex PCR multiplex, 02 conventional PCR and 01 long-range PCR). For the BRCA2, were a total of 06 reactions (06 multiplx PCR. For the TP53, was only one multiplex PCR reaction.
BRCA1				BRCA2				TP53
PCR reaction	Amplicons	Primers		PCR reaction	Amplicons	Primers		PCR reaction	Amplicons	Primers
Multiplex_set a	11a	11AF/ 11ER		Multiplex_ set 1	11b	11-5BF/ 11-7R		1	02_04	2-3F/ 4R
	14	14F/ 14R			13	13F2/ 13R2		2	05_09	5-6F/ 8-9R
	2	2F/ 2R			9	8F/ 8R		3	10_11	10F/ 11R
Multiplex_set b	22_23	22F/ 23R			8	9F/ 9R
	12	12F/ 12R		Multiplex_ set 2	11c	11-8F/ 11-11R
	16	16F/ 16R			10	10-1F/ 10-3R
Multiplex_set c	18_19	18F/ 19R			19_20	19F/ 20R
	3	3F/ 3R			26	26F/ 26R
	21	21F/ 21R		Multiplex_ set 3	11a 2	11-1F2/ 11-4R
Multiplex_set d	10	10F/10R			22_23	22F/ 23R
	9	9F/ 9R			25	25F/ 25R
	8	8F/ 8R			2	2F/ 2R
Multiplex_set e	13	13F/ 13R		Multiplex_ set 4	04_07	4F/ 7R
	17	17F/ 17R			17_18	17F/ 18R
Multiplex_set f	20	20F/ 20R			14	14F/ 14R
	24	24F/ 24R			24	24F/ 24R
conventional PCR	11b	11EF/ 11GR		Multiplex_ set 5	15_6	15F2/ 16R
conventional PCR	15	15F2/ 15R			27	27F/ 27R
long range PCR	5_7	5-7F/5-7R			21	21F/21R
				Multiplex_ set 6	3	3F/ 3R
					12	12F/ 12R

## Sheet: PCR_conditions
BRCA1 and BRCA2_Multiplex PCR conditions_ tumor and blood samples
Reagent	Final concentration
10X PCR Buffer	1x
50mM MgCl₂	3mM
25mM dNTP	0,2mM
25μM Mix Primer	1μM each
Platinum TAQ DNA Polymerase (Invitrogen)	1U
DNA	50 ng/μL
(Volume reaction= 25μL)
BRCA1 and BRCA2_conventional PCR conditions_ tumor and blood samples
Reagent	Final concentration
10X PCR Buffer	2x
50mM MgCl₂	3mM
25mM dNTP	0,3mM
25μM Mix Primer	0,5μM each
Platinum TAQ DNA Polymerase (Invitrogen)	1U
DNA	50 ng/μL
(Volume reaction= 25μL)
BRCA1 and BRCA2_Multiplex PCR conditions_ tumor and blood samples
Reagent	Final concentration
5X PCR Buffer	1x
25mM MgCl₂	2,5mM
25mM dNTP	0,25mM
25μM Mix Primer	1μM each
GoTAQ G2 Hot Start Polymerase (Promega)	1.25U
DNA	50 ng/μL
(Volume reaction= 25μL)
BRCA1_Long- Range PCR conditions_ tumor and blood samples
Reagent	Final concentration
5X PCR Buffer	1x
25mM MgCl₂	2,5mM
25mM dNTP	0,5mM
25μM Mix Primer	0,3μM each
GoTAQ G2 Hot Start Polymerase (Promega)	1.25U
DNA	50 ng/μL
(Volume reaction= 50μL)
TP53_Multiplex PCR conditions_ tumor and blood samples
Reagent	Final concentration
5X PCR Buffer	1x
25mM MgCl₂	2,5mM
25mM dNTP	0,3mM
25μM Mix Primer	2,5μM each
GoTAQ G2 Hot Start Polymerase (Promega)	1.25U
DNA	50 ng/μL
(Volume reaction= 25μL)

## Sheet: PCR_cycling
Cycling_BRCA1_ Multiplex PCR
94°C	5min
94°C	1min
56°C	45s
72°C	2min
72°C	7min
8°C	∞
Cycling_BRCA1_ conventional PCR
94°C	5min
94°C	1min
55°C	45s
72°C	2min
72°C	7min
8°C	∞
Cycling_BRCA2_ Multiplex PCR
94°C	5min
94°C	1min
54°C	45s
72°C	2min
72°C	7min
8°C	∞
Cycling_BRCA2_ conventional PCR
94°C	5min
94°C	1min
53°C	45s
72°C	2min
72°C	7min
8°C	∞
Cycling_BRCA1_ Long Range PCR
94°C	2min
94°C	10s
61°C	30s
72°C	4min
72°C	7min
8°C	∞
Cycling_TP53_ Multiplex PCR
94°C	2min 30s
94°C	30s
65°C	30s*
72°C	1min 30s
94°C	30s
51°C	30s
72°C	1min 30s
72°C	5min
8°C	∞
* (-0.5°C/cycle)
