# Supplementary material for: BRCA1, BRCA2, and TP53 germline and somatic variants and clinicopathological characteristics of Brazilian patients with epithelial ovarian cancer
Source: Cancer Med. 2024 Feb 2;13(3):e6729. doi: 10.1002/cam4.6729 (PMC10905552; doi:10.1002/cam4.6729)
Supplement: Supplementary file 5 — Appendix S2 [file CAM4-13-e6729-s006.xlsx]

## Sheet: Germline Variants
CASE INFORMATION			VARIANT ANNOTATION						SOMATIC CLASSIFICATION AND DATABASES (ACCESSED 03/29/2023) - cancerhotspots.org: https://www.cancerhotspots.org/#/home | COSMIC: https://cancer.sanger.ac.uk/cosmic									GERMLINE CLASSIFICATION AND DATABASES (ACCESSED 03/25/2023) - ClinVar: https://www.ncbi.nlm.nih.gov/clinvar/ | gnomAD: https://gnomad.broadinstitute.org/						VARIANT EFFECT AND PROTEIN DOMAIN			FUNCTIONAL PREDICTION (ACCESSED 04/02/2023) - VEP: https://www.ensembl.org/info/docs/tools/vep/index.html | mutfunc db: http://www.mutfunc.com/help | AutoPVS1: http://autopvs1.genetics.bgi.com/													FUNCTIONAL CLASSIFICATION (ACCESSED 04/02/2023) - TP53 Database (R20, July 2019; https://tp53.isb-cgc.org), CanVIG-UK curated studies (https://www.cangene-canvaruk.org/functional-studies-recommendations)
Variant Number	Variant Origin	Proband Code	Gene	HGVSc (hg38)	HGVSp (hg38)	Aminoacid Effect	Transcript RefSeq	dbSNP ID	SOMATIC CLASSIFICATION (CLINGEN/CCG/VICC)	Aminoacid residue present in cancerhotspots.org	cancerhotspots.org Codon Count (CC)	cancerhotspots.org CC - Ovary/Fallopian Tube	cancerhotspots.org Same Residue Count (SRC)	cancerhotspots.org SRC - Ovary/Fallopian Tube	COSMIC ID	Number of COSMIC Entries	Number of COSMIC Entries - Ovary	GERMLINE CLASSIFICATION (ACMG/AMP, ClinGen, CanVIG-UK)	ClinVar Classification	ClinVar Review Status	ClinVar Last Reviewed	ClinVar VariationID	gnomAD v2.1.1 (non-cancer) Popmax AF Exomes	Variant Effect	Exon or Intron	Domain Function	FUNCTIONAL PREDICTION	REVEL (VEP)	REVEL Class	BayesDel_noAF_score (VEP)	BayesDel Class	mutfunc_exp (VEP)	mutfunc_int (VEP)	mutfunc db protein stability or protein interaction stability Class	SpliceAI Masked ∆ score (VEP)	SpliceAI Class	AutoPVS1: Predicted to undergo NMD	AutoPVS1: Present in biologically-relevant transcript(s)	AutoPVS1 Class	FUNCTIONAL CATEGORIZATION	Transactivation Class TP53 Database	DNE_LOF Class TP53 Database	DNE Class TP53 Database	Loss of Function (LOF) TP53 Database	Dominant Negative Activity (DNE) TP53 Database	Gain of Function (GOF) TP53 Database	Other Functional Studies, including CanVIG-IK curated studies and additional literature searched (PMID)
1	Germline	6	TP53	c.139C>T	p.Pro47Ser	P47S	NM_000546.6	rs1800371	Benign	no	-	-	-	-	COSM5347101	5	0	Benign	Benign	reviewed by expert panel	Aug 28, 2019	43588	0.01478	missense	4-exon	transactivation TAD2	Uncertain	0.320	Uncertain	-0.215	Benign (Supporting)	1.93672	0.9718	-	0.02	-	-	-	-	Functional	supertrans	notDNE_notLOF	-	-	-	-	-
2	Germline	1; 2; 3; 4; 5; 7; 8; 9; 10; 11; 12; 13; 14; 16; 17; 18; 20; 25; 27; 29; 31; 32; 33; 34; 36; 38; 40; 42; 43; 44; 45; 47; 48; 50; 52; 54; 55; 56; 57; 58; 60; 62; 63; 65; 67	TP53	c.215C>G	p.Pro72Arg	P72R	NM_000546.6	rs1042522	Benign	no	-	-	-	-	COSM250061	207	0	Benign	Benign	criteria provided, multiple submitters, no conflicts	Nov 28, 2022	12351	0.7336	missense	4-exon	SH3-like/Pro-rich	Uncertain	0.368	Uncertain	-0.108	Uncertain	-	0.12897	-	0.00	-	-	-	-	Functional	-	-	-	-	-	-	-
3	Germline	59	TP53	c.869G>A	p.Arg290His	R290H	NM_000546.6	rs55819519	Benign	no	-	-	-	-	COSM44017	29	0	Benign	Benign	reviewed by expert panel	Sep 16, 2019	127825	0.0001527	missense	8-exon	DNA binding	Uncertain	0.584	Uncertain	0.092	Uncertain	1.4189	-	-	0.00	-	-	-	-	Functional	supertrans	notDNE_notLOF	No	YES (1)	NO (1)	-	-
4	Germline	1	BRCA1	c.1387A>T	p.Lys463Ter	K463*	NM_007294.3	-	Likely Oncogenic	no	-	-	-	-	-	-	-	Likely Pathogenic	-	-	-	-	-	nonsense	11-exon	serine-rich	Deleterious	-	-	0.602	Deleterious (Strong)	-	-	-	0.00	-	YES	YES	Very Strong	Likely non-functional	-	-	-	-	-	-	-
5	Germline	3; 5; 8; 9; 13; 14; 15; 16; 17; 18; 20; 23; 29; 33; 34; 35; 36; 38; 42; 43; 44; 45; 47; 48; 52; 53; 54; 55; 56; 58; 60; 61; 62; 63; 64; 67	BRCA1	c.2612C>T	p.Pro871Leu	P871L	NM_007294.3	rs799917	Benign	no	-	-	-	-	-	-	-	Benign	Benign	reviewed by expert panel	Aug 10, 2015	41812	0.8148	missense	11-exon	-	Tolerated	0.140	Benign (Moderate)	-0.403	Benign (Moderate)	-	-	-	0.01	-	-	-	-	Functional	-	-	-	-	-	-	-
6	Germline	66	BRCA1	c.3403C>T	p.Gln1135Ter	Q1135*	NM_007294.3	rs80357136	Likely Oncogenic	no	-	-	-	-	-	-	-	Pathogenic	Pathogenic	reviewed by expert panel	Apr 22, 2016	54868	-	nonsense	11-exon	-	Deleterious	-	-	0.224	Deleterious (Supporting)	-	-	-	0.00	-	YES	YES	Very Strong	Likely non-functional	-	-	-	-	-	-	-
7	Germline	13; 55; 61	BRCA1	c.3418A>G	p.Ser1140Gly	S1140G	NM_007294.3	rs2227945	Benign	no	-	-	-	-	COSM35894	4	0	Benign	Benign	reviewed by expert panel	Aug 10, 2015	41817	0.03171	missense	11-exon	-	Tolerated	0.069	Benign (Moderate)	-0.377	Benign (Moderate)	-	-	-	0.06	-	-	-	-	Functional	-	-	-	-	-	-	28398198 (WT)
8	Germline	12	BRCA1	c.4484G>T	p.Arg1495Met	R1495M	NM_007294.3	rs80357389	Likely Oncogenic	no	-	-	-	-	-	-	-	Pathogenic	Pathogenic	criteria provided, multiple submitters, no conflicts	Nov 3, 2022	37598	0.000004226	missense	14-exon	-	Deleterious	0.702	Deleterious (Supporting)	0.273	Deleterious (Moderate)	-	-	-	0.60	Deleterious	-	-	-	Non-functional	-	-	-	-	-	-	12915465 (LOF); 24607278 (LOF)
9	Germline	59	BRCA1	c.4535G>T	p.Ser1512Ile	S1512I	NM_007294.3	rs1800744	Benign	no	-	-	-	-	COSM7416914	6	-	Benign	Benign	reviewed by expert panel	Aug 10, 2015	41826	0.00346	missense	15-exon	-	Uncertain	0.516	Uncertain	0.113	Uncertain	-	-	-	0.00	-	-	-	-	Functional	-	-	-	-	-	-	28398198 (WT); 17308087 (WT)
10	Germline	42; 67	BRCA1	c.4964C>T	p.Ser1655Phe	S1655F	NM_007294.3	rs80357390	Likely Oncogenic	no	-	-	-	-	-	-	-	Likely Pathogenic	Pathogenic/Likely pathogenic	criteria provided, multiple submitters, no conflicts	Nov 1, 2021	55333	-	missense	16-exon	BRCT	Deleterious	0.818	Deleterious (Moderate)	0.511	Deleterious (Strong)	9.847045	-	Deleterious	0.01	-	-	-	-	Non-functional	-	-	-	-	-	-	28398198 (LOF); 20516115 (LOF); 17308087 (LOF)
11	Germline	62	BRCA2	c.1138del	p.Ser380ValfsTer19	S380fs	NM_000059.3	rs80359264	Likely Oncogenic	no	-	-	-	-	COSM1166783	1	0	Pathogenic	Pathogenic	reviewed by expert panel	Sep 8, 2016	51070	-	frameshift	10-exon	-	Deleterious	-	-	-	-	-	-	-	0.00	-	YES	YES	Very Strong	Likely non-functional	-	-	-	-	-	-	-
12	Germline	54	BRCA2	c.2926T>A	p.Ser976Thr	S976T	NM_000059.3	rs144862123	Benign	no	-	-	-	-	-	-	-	Benign	Benign/Likely benign	criteria provided, multiple submitters, no conflicts	Sep 27, 2022	434527	0.006097	missense	11-exon	-	Tolerated	0.168	Benign (Moderate)	-0.426	Benign (Moderate)	-	-	-	0.00	-	-	-	-	Functional	-	-	-	-	-	-	-
13	Germline	54	BRCA2	c.2927C>T	p.Ser976Phe	S976F	NM_000059.3	rs11571656	Benign	no	-	-	-	-	-	-	-	Benign	Benign/Likely benign	criteria provided, multiple submitters, no conflicts	Sep 27, 2022	434528	0.006091	missense	11-exon	-	Tolerated	0.134	Benign (Moderate)	-0.231	Benign (Supporting)	-	-	-	0.00	-	-	-	-	Functional	-	-	-	-	-	-	-
14	Germline	49	BRCA2	c.4090A>C	p.Ile1364Leu	I1364L	NM_000059.3	rs56248502	Benign	no	-	-	-	-	COSM9269166	3	0	Benign	Benign	reviewed by expert panel	Jan 12, 2015	51592	0.01582	missense	11-exon	-	Tolerated	0.114	Benign (Moderate)	-0.510	Benign (Moderate)	-	-	-	0.00	-	-	-	-	Functional	-	-	-	-	-	-	-
15	Germline	34	BRCA2	c.4241C>T	p.Thr1414Met	T1414M	NM_000059.3	rs70953664	Benign	no	-	-	-	-	-	-	-	Benign	Benign	reviewed by expert panel	Jan 12, 2015	51616	0.006083	missense	11-exon	-	Tolerated	0.044	Benign (Moderate)	-0.628	Benign (Moderate)	-	-	-	0.00	-	-	-	-	Functional	-	-	-	-	-	-	-
16	Germline	38	BRCA2	c.4258G>T	p.Asp1420Tyr	D1420Y	NM_000059.3	rs28897727	Benign	no	-	-	-	-	COSM3736087	11	0	Benign	Benign	reviewed by expert panel	Aug 10, 2015	41549	0.007615	missense	11-exon	-	Tolerated	0.152	Benign (Moderate)	-0.390	Benign (Moderate)	-	-	-	0.00	-	-	-	-	Functional	-	-	-	-	-	-	24323938 (WT)
17	Germline	11	BRCA2	c.5198C>T	p.Ser1733Phe	S1733F	NM_000059.3	rs55639415	Benign	no	-	-	-	-	-	-	-	Benign	Benign	reviewed by expert panel	Aug 10, 2015	37950	0.001789	missense	11-exon	-	Tolerated	0.159	Benign (Moderate)	-0.269	Benign (Supporting)	-	-	-	0.00	-	-	-	-	Functional	-	-	-	-	-	-	-
18	Germline	34	BRCA2	c.5704G>A	p.Asp1902Asn	D1902N	NM_000059.3	rs4987048	Benign	no	-	-	-	-	COSM9269275	1	0	Benign	Benign	reviewed by expert panel	Jan 12, 2015	51912	0.01814	missense	11-exon	-	Tolerated	0.095	Benign (Moderate)	-0.351	Benign (Supporting)	-	-	-	0.00	-	-	-	-	Functional	-	-	-	-	-	-	-
19	Germline	10	BRCA2	c.5744C>T	p.Thr1915Met	T1915M	NM_000059.3	rs4987117	Benign	no	-	-	-	-	COSM3753647	6	0	Benign	Benign	reviewed by expert panel	Jan 12, 2015	41556	0.02798	missense	11-exon	-	Tolerated	0.143	Benign (Moderate)	-0.481	Benign (Moderate)	-	-	-	0.00	-	-	-	-	Functional	-	-	-	-	-	-	24323938 (WT)
20	Germline	64	BRCA2	c.5771_5774del	p.Ile1924ArgfsTer38	I1924fs	NM_000059.3	rs80359535	Likely Oncogenic	no	-	-	-	-	-	-	-	Pathogenic	Pathogenic	reviewed by expert panel	Sep 8, 2016	51932	-	frameshift	11-exon	-	Deleterious	-	-	-	-	-	-	-	-	-	YES	YES	Very Strong	Likely non-functional	-	-	-	-	-	-	-
21	Germline	12	BRCA2	c.6220C>A	p.His2074Asn	H2074N	NM_000059.3	rs34309943	Benign	no	-	-	-	-	-	-	-	Benign	Benign	reviewed by expert panel	Aug 10, 2015	38028	0.008624	missense	11-exon	-	Tolerated	0.109	Benign (Moderate)	-0.343	Benign (Supporting)	-	-	-	0.00	-	-	-	-	Functional	-	-	-	-	-	-	-
22	Germline	62	BRCA2	c.6281A>G	p.Tyr2094Cys	Y2094C	NM_000059.3	rs397507838	VUS	no	-	-	-	-	-	-	-	VUS	Uncertain significance	criteria provided, multiple submitters, no conflicts	Dec 22, 2022	52046	0.000008725	missense	11-exon	-	Tolerated	0.253	Benign (Supporting)	-0.187	Benign (Supporting)	-	-	-	0.00	-	-	-	-	Uncertain	-	-	-	-	-	-	-
23	Germline	67	BRCA2	c.6443C>A	p.Ser2148Tyr	S2148Y	NM_000059.3	rs80358880	VUS	no	-	-	-	-	COSM7343850	2	0	VUS	Conflicting interpretations of pathogenicity: Uncertain significance(4); Likely benign(5)	criteria provided, conflicting interpretations	Dec 9, 2022	52096	0.00002006	missense	11-exon	-	Uncertain	0.532	Uncertain	-0.122	Uncertain	-	-	-	0.00	-	-	-	-	Uncertain	-	-	-	-	-	-	-
24	Germline	9; 64	BRCA2	c.7469T>C	p.Ile2490Thr	I2490T	NM_000059.3	rs11571707	Benign	no	-	-	-	-	COSM9269258	1	0	Benign	Benign	reviewed by expert panel	Sep 28, 2016	96852	0.1309	missense	15-exon	-	Uncertain	0.291	Uncertain	-0.231	Benign (Supporting)	-	-	-	0.00	-	-	-	-	Functional	-	-	-	-	-	-	21719596 (WT); 24323938 (WT)
25	Germline	50; 66	BRCA2	c.8503T>C	p.Ser2835Pro	S2835P	NM_000059.3	rs11571746	Benign	no	-	-	-	-	COSM5020026	2	0	Benign	Benign	reviewed by expert panel	Jun 18, 2019	52606	0.0054	missense	20-exon	-	Tolerated	0.157	Benign (Moderate)	-0.407	Benign (Moderate)	-	-	-	0.00	-	-	-	-	Functional	-	-	-	-	-	-	-
26	Germline	7; 23; 45	BRCA2	c.8830A>T	p.Ile2944Phe	I2944F	NM_000059.3	rs4987047	Benign	no	-	-	-	-	COSM9359397	5	0	Benign	Benign	reviewed by expert panel	Jan 12, 2015	41569	0.03932	missense	22-exon	-	Tolerated	0.268	Benign (Supporting)	-0.206	Benign (Supporting)	-	-	-	0.00	-	-	-	-	Functional	-	-	-	-	-	-	24323938 (WT)

## Sheet: Somatic Variants
CASE INFORMATION			VARIANT ANNOTATION						SOMATIC CLASSIFICATION AND DATABASES (ACCESSED 03/29/2023) - cancerhotspots.org: https://www.cancerhotspots.org/#/home | COSMIC: https://cancer.sanger.ac.uk/cosmic									GERMLINE CLASSIFICATION AND DATABASES (ACCESSED 03/25/2023) - ClinVar: https://www.ncbi.nlm.nih.gov/clinvar/ | gnomAD: https://gnomad.broadinstitute.org/						VARIANT EFFECT AND PROTEIN DOMAIN			FUNCTIONAL PREDICTION (ACCESSED 04/02/2023) - VEP: https://www.ensembl.org/info/docs/tools/vep/index.html | mutfunc db: http://www.mutfunc.com/help | AutoPVS1: http://autopvs1.genetics.bgi.com/													FUNCTIONAL CLASSIFICATION (ACCESSED 04/02/2023) - TP53 Database (R20, July 2019; https://tp53.isb-cgc.org), CanVIG-UK curated studies (https://www.cangene-canvaruk.org/functional-studies-recommendations)
Variant Number	Variant Origin	Proband Code	Gene	HGVSc (hg38)	HGVSp (hg38)	Aminoacid Effect	Transcript RefSeq	dbSNP ID	SOMATIC CLASSIFICATION (CLINGEN/CCG/VICC)	Aminoacid residue present in cancerhotspots.org	cancerhotspots.org Codon Count (CC)	cancerhotspots.org CC - Ovary/Fallopian Tube	cancerhotspots.org Same Residue Count (SRC)	cancerhotspots.org SRC - Ovary/Fallopian Tube	COSMIC ID	Number of COSMIC Entries	Number of COSMIC Entries - Ovary	GERMLINE CLASSIFICATION (ACMG/AMP, ClinGen, CanVIG-UK)	ClinVar Classification	ClinVar Review Status	ClinVar Last Reviewed	ClinVar VariationID	gnomAD v2.1.1 (non-cancer) Popmax AF Exomes	Variant Effect	Exon or Intron	Domain Function	FUNCTIONAL PREDICTION	REVEL (VEP)	REVEL Class	BayesDel_noAF_score (VEP)	BayesDel Class	mutfunc_exp (VEP)	mutfunc_int (VEP)	mutfunc db protein stability or protein interaction stability Class	SpliceAI Masked ∆ score (VEP)	SpliceAI Class	AutoPVS1: Predicted to undergo NMD	AutoPVS1: Present in biologically-relevant transcript(s)	AutoPVS1 Class	FUNCTIONAL CATEGORIZATION	Transactivation Class TP53 Database	DNE_LOF Class TP53 Database	DNE Class TP53 Database	Loss of Function (LOF) TP53 Database	Dominant Negative Activity (DNE) TP53 Database	Gain of Function (GOF) TP53 Database	Other Functional Studies, including CanVIG-IK curated studies and additional literature searched (PMID)
1	Somatic	5	TP53	c.85A>G	p.Asn29Asp	N29D	NM_000546.6	rs1597375899	Likely Benign	no	-	-	-	-	-	-	-	Likely Benign	Likely benign	criteria provided, single submitter	Nov 25, 2019	822586	-	missense	3-exon	transactivation TAD1	Tolerated	0.270	Benign (Supporting)	-0.138	Uncertain	-0.25959	1.392952	-	0.00	-	-	-	-	Functional	functional	notDNE_notLOF	-	-	-	-	-
2	Somatic	17	TP53	c.267del	p.Ser90ProfsTer33	S90fs	NM_000546.6	rs587783062	Likely Oncogenic	no	-	-	-	-	COSM18610	23	0	Likely Pathogenic	Likely pathogenic	no assertion criteria provided	Jul 24, 2014	156515	-	frameshift	4-exon	SH3-like/Pro-rich	Deleterious	-	-	-	-	-	-0.01271	-	0.00	-	YES	YES	Very Strong	Likely non-functional	-	-	-	-	-	-	-
3	Somatic	64	TP53	c.272G>A	p.Trp91*	W91*	NM_000546.6	rs2073465664	Oncogenic	yes	35	0	35	0	COSM44192	41	0	Likely Pathogenic	Pathogenic/Likely pathogenic	criteria provided, multiple submitters, no conflicts	Apr 28, 2022	979079	-	nonsense	4-exon	SH3-like/Pro-rich	Deleterious	-	-	0.660	Deleterious (Strong)	-	-	-	0.20	Deleterious	YES	YES	Very Strong	Non-functional	-	notDNE_LOF	-	YES (1)	NO (1)	-	-
4	Somatic	49	TP53	c.372C>A	p.Cys124*	C124*	NM_000546.6	rs1555526478	Likely Oncogenic	no	-	-	-	-	COSM326716	10	1	Pathogenic	Pathogenic	reviewed by expert panel	Aug 28, 2019	458537	-	nonsense	4-exon	DNA binding	Deleterious	-	-	0.660	Deleterious (Strong)	-0.39016	0.004399	-	0.04	-	YES	YES	Very Strong	Non-functional	-	notDNE_notLOF	-	YES (2)	-	-	-
5	Somatic	52	TP53	c.380C>T	p.Ser127Phe	S127F	NM_000546.6	rs730881999	Likely Oncogenic	yes	48	3	31	2	COSM44226	115	6	Pathogenic	Conflicting interpretations of pathogenicity: Pathogenic(2); Uncertain significance(2)	criteria provided, conflicting interpretations	May 4, 2022	182928	-	missense	5-exon	DNA binding	Deleterious	0.925	Deleterious (Moderate)	0.565	Deleterious (Strong)	3.12998	1.20352	Deleterious	0.00	-	-	-	-	Non-functional	non-functional	DNE_LOF	-	YES (3)	-	-	-
6	Somatic	4	TP53	c.421T>G	p.Cys141Gly	C141G	NM_000546.6	rs1057519978	Likely Oncogenic	yes	47	2	25	0	COSM45794	10	1	Likely Pathogenic	Likely pathogenic	no assertion criteria provided	May 31, 2016	376566	-	missense	5-exon	DNA binding	Deleterious	0.859	Deleterious (Moderate)	0.552	Deleterious (Strong)	-	-	-	0.00	-	-	-	-	Non-functional	non-functional	DNE_LOF	-	YES (1)	-	-	-
7	Somatic	5	TP53	c.455del	p.Pro152ArgfsTer18	P152fs	NM_000546.6	rs730882019	Oncogenic	yes	38	0	0	0	COSM43792	35	0	Pathogenic	Pathogenic	criteria provided, single submitter	Oct 10, 2021	634779	-	frameshift	5-exon	DNA binding	Deleterious	-	-	-	-	10.96134	-1.3196	Deleterious	0.00	-	YES	YES	Very Strong	Non-functional	-	-	-	YES (1)	-	-	28472496 (LOF)
8	Somatic	50	TP53	c.469G>T	p.Val157Phe	V157F	NM_000546.6	rs121912654	Likely Oncogenic	yes	77	9	67	9	COSM10670	338	14	Likely Pathogenic	Conflicting interpretations of pathogenicity: Pathogenic(3); Likely pathogenic(1); Uncertain significance(1)	criteria provided, conflicting interpretations	Jun 6, 2022	12353	-	missense	5-exon	DNA binding	Deleterious	0.708	Deleterious (Supporting)	0.314	Deleterious (Moderate)	5.88698	-	Deleterious	0.00	-	-	-	-	Non-functional	non-functional	unclassified	Moderate	YES (15)	YES (2)	YES (2)	-
9	Somatic	60	TP53	c.488A>G	p.Tyr163Cys	Y163C	NM_000546.6	rs148924904	Oncogenic	yes	79	11	54	9	COSM10808	274	29	Pathogenic	Pathogenic	reviewed by expert panel	Aug 28, 2019	127814	-	missense	5-exon	DNA binding	Deleterious	0.872	Deleterious (Moderate)	0.537	Deleterious (Strong)	2.53538	3.2623	Deleterious	0.00	-	-	-	-	Non-functional	non-functional	DNE_LOF	Yes	YES (15)	YES (4)	YES (1)	-
10	Somatic	9; 55	TP53	c.493C>T	p.Gln165*	Q165*	NM_000546.6	rs730882001	Oncogenic	yes	16	0	15	0	COSM43632	79	1	Pathogenic	Pathogenic	criteria provided, multiple submitters, no conflicts	Jun 18, 2022	182930	-	nonsense	5-exon	DNA binding	Deleterious	-	-	0.660	Deleterious (Strong)	0.41838	-0.71407	-	0.01	-	YES	YES	Very Strong	Non-functional	-	notDNE_notLOF	-	YES (1)	-	-	-
11	Somatic	33	TP53	c.517G>T	p.Val173Leu	V173L	NM_000546.6	rs876660754	Likely Oncogenic	yes	78	3	42	2	COSM43559	129	5	Likely Pathogenic	Pathogenic/Likely pathogenic	criteria provided, multiple submitters, no conflicts	Aug 3, 2022	376668	-	missense	5-exon	DNA binding	Deleterious	0.880	Deleterious (Moderate)	0.493	Deleterious (Moderate)	1.32196	0.986719	-	0.01	-	-	-	-	Non-functional	non-functional	unclassified	Yes	YES (29)	YES (6) / NO (3)	YES (12) / NO (2)	-
12	Somatic	65	TP53	c.524G>A	p.Arg175His	R175H	NM_000546.6	rs28934578	Oncogenic	yes	416	21	386	19	COSM10648	2026	105	Pathogenic	Pathogenic	criteria provided, multiple submitters, no conflicts	Oct 31, 2022	12374	0.000004224	missense	5-exon	DNA binding	Deleterious	0.922	Deleterious (Moderate)	0.546	Deleterious (Strong)	7.97744	5.1708	Deleterious	0.01	-	-	-	-	Non-functional	non-functional	DNE_LOF	Yes	YES (141)	YES (22) / NO (1)	YES (79) / NO (10)	-
13	Somatic	1	TP53	c.536A>G	p.His179Arg	H179R	NM_000546.6	rs1057519991	Oncogenic	yes	149	6	63	4	COSM10889	301	21	Likely Pathogenic	Conflicting interpretations of pathogenicity: Pathogenic(2); Uncertain significance(2)	criteria provided, conflicting interpretations	Dec 23, 2022	376606	0.000004223	missense	5-exon	DNA binding	Deleterious	0.935	Deleterious (Strong)	0.537	Deleterious (Strong)	7.36956	6.399354	Deleterious	0.04	-	-	-	-	Non-functional	non-functional	DNE_LOF	Yes	YES (12)	YES (3)	YES (5)	-
14	Somatic	32	TP53	c.559+2T>G	p.?	-	NM_000546.6	-	Likely Oncogenic	not applicable	-	-	-	-	COSM45711	12	2	Likely Pathogenic	-	-	-	-	-	splice	5-intron	-	Deleterious	-	-	-	-	-	-	-	1.00	Deleterious	YES	YES	Very Strong	Likely non-functional	-	-	-	-	-	-	-
15	Somatic	12	TP53	c.578A>G	p.His193Arg	H193R	NM_000546.6	rs786201838	Oncogenic	yes	123	9	54	6	COSM10742	193	22	Pathogenic	Pathogenic/Likely pathogenic	criteria provided, multiple submitters, no conflicts	Jan 11, 2023	184979	-	missense	6-exon	DNA binding	Deleterious	0.884	Deleterious (Moderate)	0.559	Deleterious (Strong)	2.0846	-	Deleterious	0.04	-	-	-	-	Non-functional	non-functional	DNE_LOF	Moderate	YES (11)	YES (2) / NO (1)	-	-
16	Somatic	3	TP53	c.584T>C	p.Ile195Thr	I195T	NM_000546.6	rs760043106	Oncogenic	yes	79	13	42	10	COSM11089	201	37	Likely Pathogenic	Conflicting interpretations of pathogenicity: Pathogenic(5); Uncertain significance(1)	criteria provided, conflicting interpretations	Oct 17, 2022	216077	-	missense	6-exon	DNA binding	Deleterious	0.851	Deleterious (Moderate)	0.517	Deleterious (Strong)	2.99112	-	Deleterious	0.01	-	-	-	-	Non-functional	non-functional	DNE_LOF	-	YES (10)	NO (1)	-	-
17	Somatic	27	TP53	c.637C>T	p.Arg213*	R213*	NM_000546.6	rs397516436	Oncogenic	yes	256	7	208	7	COSM10654	750	19	Pathogenic	Pathogenic	criteria provided, multiple submitters, no conflicts	Jan 12, 2023	43590	-	nonsense	6-exon	DNA binding	Deleterious	-	-	0.660	Deleterious (Strong)	0.06516	-	-	0.47	Deleterious	YES	YES	Very Strong	Non-functional	-	notDNE_LOF	-	YES (10)	NO (2)	NO (1)	-
18	Somatic	7	TP53	c.659A>G	p.Tyr220Cys	Y220C	NM_000546.6	rs121912666	Oncogenic	yes	152	20	127	20	COSM10758	615	65	Pathogenic	Pathogenic	reviewed by expert panel	Aug 28, 2019	127819	0.00000323	missense	6-exon	DNA binding	Deleterious	0.936	Deleterious (Strong)	0.563	Deleterious (Strong)	3.51048	0.920439	Deleterious	0.13	-	-	-	-	Non-functional	non-functional	DNE_LOF	Moderate	YES (26)	YES (4) / NO (1)	YES (5)	-
19	Somatic	67	TP53	c.710T>A	p.Met237Lys	M237K	NM_000546.6	rs765848205	Oncogenic	yes	64	5	5	2	COSM43952	22	2	Likely Pathogenic	Uncertain significance	criteria provided, single submitter	Dec 27, 2021	376636	-	missense	7-exon	DNA binding	Deleterious	0.957	Deleterious (Strong)	0.555	Deleterious (Strong)	2.32754	2.1182	Deleterious	0.03	-	-	-	-	Non-functional	non-functional	DNE_LOF	-	YES (6)	-	-	-
20	Somatic	54	TP53	c.711G>C	p.Met237Ile	M237I	NM_000546.6	rs587782664	Oncogenic	yes	64	5	55	3	COSM44415	22	0	Pathogenic	Pathogenic	criteria provided, single submitter	Jul 2, 2020	1757269	-	missense	7-exon	DNA binding	Deleterious	0.923	Deleterious (Moderate)	0.442	Deleterious (Moderate)	5.09904	2.6488	Deleterious	0.01	-	-	-	-	Non-functional	non-functional	DNE_LOF	Yes	YES (14)	YES (2) / NO (1)	YES (2) / NO (2)	-
21	Somatic	35	TP53	c.732_733insCATGCG	p.Gly244_Gly245insHisAla	G244_G254insHA	NM_000546.6	-	VUS	yes	G244: 65 | G245: 242	G244: 7 | G245: 15	0	0	-	-	-	VUS	-	-	-	-	-	indel inframe	7-exon	DNA binding	Deleterious	-	-	-	-	3.09172	5.892688	Deleterious	-		-	-	-	Uncertain	-	-	-	-	-	-	-
22	Somatic	57	TP53	c.733G>A	p.Gly245Ser	G245S	NM_000546.6	rs28934575	Oncogenic	yes	242	15	128	5	COSM6932	679	30	Pathogenic	Pathogenic	reviewed by expert panel	Aug 28, 2019	12365	-	missense	7-exon	DNA binding	Deleterious	0.947	Deleterious (Strong)	0.554	Deleterious (Strong)	3.84424	2.59179	Deleterious	0.00	-	-	-	-	Non-functional	non-functional	DNE_LOF	Yes	YES (32)	YES (7) / NO (2)	YES (11) / NO (3)	-
23	Somatic	48	TP53	c.742C>T	p.Arg248Trp	R248W	NM_000546.6	rs121912651	Oncogenic	yes	560	32	222	15	COSM10656	1062	68	Pathogenic	Pathogenic	reviewed by expert panel	Aug 28, 2019	12347	0.00000422	missense	7-exon	DNA binding	Deleterious	0.927	Deleterious (Moderate)	0.534	Deleterious (Strong)	0.564719	1.8274	-	0.01	-	-	-	-	Non-functional	non-functional	DNE_LOF	Yes	YES (94)	YES (17) / NO (1)	YES (50) / NO (15)	-
24	Somatic	10	TP53	c.743G>A	p.Arg248Gln	R248Q	NM_000546.6	rs11540652	Oncogenic	yes	560	32	292	16	COSM10662	1373	67	Pathogenic	Pathogenic	reviewed by expert panel	Aug 28, 2019	12356	0.00000323	missense	7-exon	DNA binding	Deleterious	0.934	Deleterious (Strong)	0.474	Deleterious (Moderate)	-0.20111	2.210599	Deleterious	0.00	-	-	-	-	Non-functional	non-functional	DNE_LOF	Yes	YES (33)	YES (7)	YES (13) / NO (2)	-
25	Somatic	11	TP53	c.752T>A	p.Ile251Asn	I251N	NM_000546.6	rs730882027	Likely Oncogenic	yes	15	3	5	0	COSM11374	18	0	Likely Pathogenic	Uncertain significance	criteria provided, single submitter	Aug 31, 2021	528254	-	missense	7-exon	DNA binding	Deleterious	0.927	Deleterious (Moderate)	0.425	Deleterious (Moderate)	4.37136	-	Deleterious	0.00	-	-	-	-	Non-functional	non-functional	DNE_LOF	-	YES (1)	-	-	-
26	Somatic	31	TP53	c.764_766del	p.Ile255del	I255del	NM_000546.6	rs1064794309	Likely Oncogenic	yes	32	1	0	0	COSM43694	31	1	Likely Pathogenic	Likely pathogenic	criteria provided, multiple submitters, no conflicts	Jun 18, 2022	420134	-	indel inframe	7-exon	DNA binding	Deleterious	-	-	-	-	3.85738	-	Deleterious	0.00	-	-	-	-	Non-functional	-	-	-	YES (1)	-	-	30886117 (LOF)
27	Somatic	30	TP53	c.780del	p.Ser261ValfsTer84	S261fs	NM_000546.6	rs1427471466	Likely Oncogenic	no	-	-	-	-	COSM45668	5	2	Likely Pathogenic	-	-	-	-	-	frameshift	7-exon	DNA binding	Deleterious	-	-	-	-	0.283539	-	-	0.00	-	YES	YES	Very Strong	Non-functional	-	-	-	YES (2)	-	-	-
28	Somatic	63	TP53	c.783-1G>T	p.?	-	NM_000546.6	rs1555525367	Likely Oncogenic	not applicable	-	-	-	-	COSM6913	37	4	Likely Pathogenic	Pathogenic	criteria provided, single submitter	Sep 9, 2022	634661	-	splice	7-intron	-	Deleterious	-	-	-	-	-	-	-	1.00	Deleterious	YES	YES	Very Strong	Likely non-functional	-	-	-	-	-	-	-
29	Somatic	56	TP53	c.797G>A	p.Gly266Glu	G266E	NM_000546.6	rs193920774	Oncogenic	yes	117	7	35	0	COSM10867	139	5	Likely Pathogenic	Pathogenic/Likely pathogenic	criteria provided, multiple submitters, no conflicts	Nov 1, 2022	161516	-	missense	8-exon	DNA binding	Deleterious	0.973	Deleterious (Strong)	0.599	Deleterious (Strong)	15.57482	-	Deleterious	0.01	-	-	-	-	Non-functional	non-functional	DNE_LOF	-	YES (10)	NO (4)	NO (2)	-
30	Somatic	16	TP53	c.818G>A	p.Arg273His	R273H	NM_000546.6	rs28934576	Oncogenic	yes	609	37	251	19	COSM10660	1276	84	Pathogenic	Pathogenic	reviewed by expert panel	Aug 28, 2019	12366	0.00000777	missense	8-exon	DNA binding	Deleterious	0.868	Deleterious (Moderate)	0.526	Deleterious (Strong)	-0.40801	-0.0536	-	0.02	-	-	-	-	Non-functional	non-functional	DNE_LOF	Yes	YES (123)	YES (18) / NO (6)	YES (68) / NO (18)	-
31	Somatic	67	TP53	c.833C>T	p.Pro278Leu	P278L	NM_000546.6	rs876659802	Oncogenic	yes	100	8	17	3	COSM10863	133	9	Likely Pathogenic	Conflicting interpretations of pathogenicity: Pathogenic(2); Uncertain significance(1)	criteria provided, conflicting interpretations	Jul 11, 2022	232497	-	missense	8-exon	DNA binding	Deleterious	0.940	Deleterious (Strong)	0.584	Deleterious (Strong)	6.92264	-	Deleterious	0.01	-	-	-	-	Non-functional	non-functional	DNE_LOF	Moderate	YES (8)	YES (4)	-	-
32	Somatic	6	TP53	c.842A>T	p.Asp281Val	D281V	NM_000546.6	rs587781525	Likely Oncogenic	yes	69	4	9	1	COSM45729	21	1	Likely Pathogenic	Pathogenic/Likely pathogenic	criteria provided, multiple submitters, no conflicts	Jun 18, 2022	182968	-	missense	8-exon	DNA binding	Deleterious	0.969	Deleterious (Strong)	0.601	Deleterious (Strong)	-0.0096	-1.5148	-	0.00	-	-	-	-	Non-functional	non-functional	notDNE_LOF	Yes	YES (3)	YES (1)	-	-
33	Somatic	43	TP53	c.844C>T	p.Arg282Trp	R282W	NM_000546.6	rs28934574	Oncogenic	yes	219	8	201	8	COSM10704	982	44	Pathogenic	Pathogenic/Likely pathogenic	criteria provided, multiple submitters, no conflicts	Nov 7, 2022	12364	-	missense	8-exon	DNA binding	Deleterious	0.896	Deleterious (Moderate)	0.542	Deleterious (Strong)	2.14434	26.03948	Deleterious	0.01	-	-	-	-	Non-functional	non-functional	DNE_LOF	Moderate	YES (26)	YES (3) / NO (3)	YES (10)	-
34	Somatic	23	TP53	c.856G>A	p.Glu286Lys	E286K	NM_000546.6	rs786201059	Oncogenic	yes	73	1	41	1	COSM10726	193	5	Likely Pathogenic	Pathogenic	criteria provided, multiple submitters, no conflicts	Jul 11, 2022	183752	-	missense	8-exon	DNA binding	Deleterious	0.949	Deleterious (Strong)	0.576	Deleterious (Strong)	2.60422	-	Deleterious	0.01	-	-	-	-	Non-functional	non-functional	DNE_LOF	No	YES (12)	YES (1) / NO (2)	NO (1)	-
35	Somatic	2	TP53	c.916C>T	p.Arg306*	R306*	NM_000546.6	rs121913344	Oncogenic	yes	86	5	85	5	COSM10663	376	19	Pathogenic	Pathogenic	criteria provided, multiple submitters, no conflicts	Oct 28, 2022	142144	-	nonsense	8-exon	-	Deleterious	-	-	0.660	Deleterious (Strong)	-	-1.1351	-	0.01	-	YES	YES	Very Strong	Non-functional	-	notDNE_LOF	-	YES (7)	NO (2)	NO (2)	-
36	Somatic	42	TP53	c.988del	p.Leu330PhefsTer15	L330fs	NM_000546.6	rs2073149039	Likely Oncogenic	no	-	-	-	-	COSM69085	5	1	Pathogenic	Pathogenic	criteria provided, multiple submitters, no conflicts	Dec 12, 2021	952204	-	frameshift	9-exon	tetramerisation	Deleterious	-	-	-	-	0.007999	0.186	-	0.00	-	YES	YES	Very Strong	Likely non-functional	-	-	-	-	-	-	-
37	Somatic	4	BRCA1	c.668del	p.Lys223ArgfsTer11	K223fs	NM_007294.3	rs80357537	Likely Oncogenic	no	-	-	-	-	-	-	-	Pathogenic	Conflicting interpretations of pathogenicity​: Pathogenic(1); Uncertain significance(1)	criteria provided, conflicting interpretations	Aug 12, 2021	55659	-	frameshift	10-exon	-	Deleterious	-	-	-	-	-	-	-	0.12	-	YES	YES	Very Strong	Likely non-functional	-	-	-	-	-	-	-
38	Somatic	43	BRCA1	c.1067A>G	p.Gln356Arg	Q356R	NM_007294.3	rs1799950	Benign	no	-	-	-	-	COSM3755568	11	0	Benign	Benign	reviewed by expert panel	Aug 10, 2015	41803	0.06329	missense	11-exon	serine-rich	Uncertain	0.417	Uncertain	0.046	Uncertain	-	-	-	0.00	-	-	-	-	Functional	-	-	-	-	-	-	28398198 (WT)
39	Somatic	10	BRCA1	c.1952A>G	p.Lys651Arg	K651R	NM_007294.3	-	VUS	no	-	-	-	-	-	-	-	VUS	-	-	-	-	-	missense	11-exon	-	Uncertain	0.481	Uncertain	-0.207	Benign (Supporting)	-	-	-	0.00	-	-	-	-	Uncertain	-	-	-	-	-	-	-
40	Somatic	40	BRCA1	c.2612C>T	p.Pro871Leu	P871L	NM_007294.3	rs799917	Benign	no	-	-	-	-	COSM148278	77	0	Benign	Benign	reviewed by expert panel	Aug 10, 2015	41812	0.8148	missense	11-exon	-	Tolerated	0.140	Benign (Moderate)	-0.403	Benign (Moderate)	-	-	-	0.01	-	-	-	-	Functional	-	-	-	-	-	-	28398198 (WT)
41	Somatic	15;67	BRCA1	c.2637del	p.Glu880ArgfsTer13	E880fs	NM_007294.3	rs886040056	Likely Oncogenic	no	-	-	-	-	-	-	-	Pathogenic	Pathogenic	reviewed by expert panel	Oct 18, 2016	266286	-	frameshift	11-exon	-	Deleterious	-	-	-	-	-	-	-	0.00	-	YES	YES	Very Strong	Likely non-functional	-	-	-	-	-	-	-
42	Somatic	40	BRCA1	c.3113A>G	p.Glu1038Gly	E1038G	NM_007294.3	rs16941	Benign	no	-	-	-	-	COSM3755562	30	0	Benign	Benign	reviewed by expert panel	Aug 10, 2015	41815	0.4967	missense	11-exon	-	Tolerated	0.227	Benign (Supporting)	-0.307	Benign (Supporting)	-	-	-	0.00	-	-	-	-	Functional	-	-	-	-	-	-	28398198 (WT)
43	Somatic	40	BRCA1	c.3548A>G	p.Lys1183Arg	K1183R	NM_007294.3	rs16942	Benign	no	-	-	-	-	COSM148277	81	1	Benign	Benign	reviewed by expert panel	Aug 10, 2015	41818	0.4971	missense	11-exon	-	Tolerated	0.067	Benign (Moderate)	-0.454	Benign (Moderate)	-	-	-	0.00	-	-	-	-	Functional	-	-	-	-	-	-	28398198 (WT)
44	Somatic	8	BRCA1	c.3600_3619del	p.Gly1201GlufsTer11	G1201fs	NM_007294.3	-	Likely Oncogenic	no	-	-	-	-	-	-	-	Likely Pathogenic	-	-	-	-	-	frameshift	11-exon	-	Deleterious	-	-	-	-	-	-	-	-	-	YES	YES	Very Strong	Likely non-functional	-	-	-	-	-	-	-
45	Somatic	40	BRCA1	c.4900A>G	p.Arg1634Gly	R1634G	NM_007294.3	rs1597830733	Likely Benign	no	-	-	-	-	COSM9514482	3	-	VUS	Uncertain significance	criteria provided, single submitter	Aug 14, 2019	650798	-	missense	16-exon	-	Uncertain	0.604	Uncertain	-0.075	Uncertain	-	-	-	0.00	-	-	-	-	Functional	-	-	-	-	-	-	30209399 (WT)
46	Somatic	57	BRCA1	c.5212G>A	p.Gly1738Arg	G1738R	NM_007294.3	rs80356937	Likely Oncogenic	no	-	-	-	-	COSM219053	1	1	Pathogenic	Pathogenic	reviewed by expert panel	Aug 10, 2015	55461	-	missense	20-exon	BRCT linker	Deleterious	0.762	Deleterious (Supporting)	0.365	Deleterious (Moderate)	39.69848	-	Deleterious	0.00	-	-	-	-	Non-functional	-	-	-	-	-	-	20516115 (LOF); 18036263 (LOF); 17308087 (LOF)
47	Somatic	35	BRCA2	c.1528G>T	p.Glu510*	E510*	NM_000059.3	rs80358438	Likely Oncogenic	no	-	-	-	-	COSM946767	2	0	Pathogenic	Pathogenic	reviewed by expert panel	Sep 8, 2016	51139	-	nonsense	10-exon	-	Deleterious	-	-	0.272	Deleterious (Moderate)	-	-	-	0.00	-	YES	YES	Very Strong	Likely non-functional	-	-	-	-	-	-	-
48	Somatic	34	BRCA2	c.3860del	p.Asn1287IlefsTer6	N1287fs	NM_000059.3	rs80359406	Likely Oncogenic	no	-	-	-	-	COSM29753	2	0	Pathogenic	Pathogenic	reviewed by expert panel	Sep 8, 2016	51545	-	frameshift	11-exon	-	Deleterious	-	-	-	-	-	-	-	0.00	-	YES	YES	Very Strong	Likely non-functional	-	-	-	-	-	-	-
49	Somatic	12	BRCA2	c.5462A>G	p.Lys1821Arg	K1821R	NM_000059.3	rs1555284238	VUS	no	-	-	-	-	-	-	-	VUS	Uncertain significance	criteria provided, single submitter	Dec 21, 2016	481586	-	missense	11-exon	-	Tolerated	0.224	Benign (Supporting)	-0.351	Benign (Supporting)	-	-	-	0.00	-	-	-	-	Uncertain	-	-	-	-	-	-	-
50	Somatic	20	BRCA2	c.7469T>C	p.Ile2490Thr	I2490T	NM_000059.3	rs11571707	Benign	no	-	-	-	-	COSM9269258	1	0	Benign	Benign	reviewed by expert panel	Sep 28, 2016	96852	0.1309	missense	15-exon	-	Uncertain	0.291	Uncertain	-0.231	Benign (Supporting)	-	-	-	0.00	-	-	-	-	Functional	-	-	-	-	-	-	21719596 (WT); 24323938 (WT)
51	Somatic	33	BRCA2	c.8008T>C	p.Ser2670Pro	S2670P	NM_000059.3	rs757206472	VUS	no	-	-	-	-	-	-	-	VUS	Uncertain significance	criteria provided, single submitter	Aug 31, 2021	1001575	0.00002606	missense	18-exon	-	Deleterious	0.673	Deleterious (Supporting)	-0.091	Uncertain	-	-3.254	-	0.00	-	-	-	-	Uncertain	-	-	-	-	-	-	-
52	Somatic	66	BRCA2	c.8680C>T	p.Gln2894*	Q2894*	NM_000059.3	rs397508002	Likely Oncogenic	no	-	-	-	-	-	-	-	Pathogenic	Pathogenic	reviewed by expert panel	Dec 15, 2017	52658	-	nonsense	21-exon	-	Deleterious	-	-	0.617	Deleterious (Strong)	-	-	-	0.02	-	YES	YES	Very Strong	Likely non-functional	-	-	-	-	-	-	-

## Sheet: Germline_DC,VAF,TR
Proband	Gene	Germline Variant (HGVSc)	Germline Variant (HGVSp)	TR (%)	VAF-adj. (%)	DC / DC- ALT
1	TP53	c.215C>G	p.Pro72Arg	100	57	312/ 179
1	BRCA1	c.1387A>T	p.Lys463*	100	41	87/ 36
2	TP53	c.215C>G	p.Pro72Arg	100	100	843/ 832
3	TP53	c.215C>G	p.Pro72Arg	100	100	424/ 424
3	BRCA1	c.2612C>T	p.Pro871Leu	100	48	266/ 127
4	TP53	c.215C>G	p.Pro72Arg	100	58	349/ 204
5	TP53	c.215C>G	p.Pro72Arg	100	100	859/ 858
5	BRCA1	c.2612C>T	p.Pro871Leu	100	48	217/ 105
6	TP53	c.139C>T	p.Pro47Ser	100	42	1211/ 508
7	BRCA2	c.8830A>T	p.Ile2944Phe	100	56	348/ 194
7	TP53	c.215C>G	p.Pro72Arg	100	100	384/ 384
8	TP53	c.215C>G	p.Pro72Arg	70	100	615/ 615
8	BRCA1	c.2612C>T	p.Pro871Leu	70	100	363/ 361
9	BRCA2	c.7469T>C	p.Ile2490Thr	100	48	113/ 54
9	TP53	c.215C>G	p.Pro72Arg	100	68	440/ 299
9	BRCA1	c.2612C>T	p.Pro871Leu	100	45	345/ 156
10	BRCA2	c.5744C>T	p.Thr1915Met	100	51	73/ 37
10	TP53	c.215C>G	p.Pro72Arg	100	57	288/ 165
11	BRCA2	c.5198C>T	p.Ser1733Phe	100	44	66/ 29
11	TP53	c.215C>G	p.Pro72Arg	100	100	186/ 186
12	TP53	c.215C>G	p.Pro72Arg	100	100	271/ 271
12	BRCA1	c.4484G>T	p.Arg1495Met	100	43	383/ 164
12	BRCA2	c.6220C>A	p.His2074Asn	100	42	128/ 54
13	TP53	c.215C>G	p.Pro72Arg	100	59	519/ 308
13	BRCA1	c.3418A>G	p.Ser1140Gly	100	53	316/ 167
13	BRCA1	c.2612C>T	p.Pro871Leu	100	46	347/ 161
14	TP53	c.215C>G	p.Pro72Arg	100	100	282/ 282
14	BRCA1	c.2612C>T	p.Pro871Leu	100	54	341/ 185
15	BRCA1	c.2612C>T	p.Pro871Leu	100	52	283/ 148
16	TP53	c.215C>G	p.Pro72Arg	100	100	440/ 439
16	BRCA1	c.2612C>T	p.Pro871Leu	100	50	400/ 198
17	TP53	c.215C>G	p.Pro72Arg	100	100	408/ 408
17	BRCA1	c.2612C>T	p.Pro871Leu	100	100	232/ 231
18	TP53	c.215C>G	p.Pro72Arg	90	100	801/ 799
18	BRCA1	c.2612C>T	p.Pro871Leu	90	56	226/ 114
20	TP53	c.215C>G	p.Pro72Arg	100	100	1106/ 1106
20	BRCA1	c.2612C>T	p.Pro871Leu	100	100	265/ 265
23	BRCA2	c.8830A>T	p.Ile2944Phe	80	54	143/ 61
23	BRCA1	c.2612C>T	p.Pro871Leu	80	64	144/ 73
25	TP53	c.215C>G	p.Pro72Arg	60	100	1472/ 1472
27	TP53	c.215C>G	p.Pro72Arg	90	100	374/ 374
29	TP53	c.215C>G	p.Pro72Arg	70	91	77/ 49
29	BRCA1	c.2612C>T	p.Pro871Leu	70	70	164/ 80
30	-	-	-	-	-	-
31	TP53	c.215C>G	p.Pro72Arg	80	100	406/ 406
32	TP53	c.215C>G	p.Pro72Arg	100	99	406/ 402
33	TP53	c.215C>G	p.Pro72Arg	100	99	416/ 411
33	BRCA1	c.2612C>T	p.Pro871Leu	100	50	346/ 174
34	BRCA2	c.4241C>T	p.Thr1414Met	70	63	50/ 22
34	BRCA2	c.5704G>A	p.Asp1902Asn	70	76	70/ 37
34	TP53	c.215C>G	p.Pro72Arg	70	73	599/ 306
34	BRCA1	c.2612C>T	p.Pro871Leu	70	73	338/ 172
35	BRCA1	c.2612C>T	p.Pro871Leu	60	100	484/ 483
36	TP53	c.215C>G	p.Pro72Arg	100	100	1590/ 1588
36	BRCA1	c.2612C>T	p.Pro871Leu	100	53	224/ 119
38	BRCA2	c.4258G>T	p.Asp1420Tyr	100	51	61/ 31
38	TP53	c.215C>G	p.Pro72Arg	100	100	179/ 179
38	BRCA1	c.2612C>T	p.Pro871Leu	100	100	523/ 521
40	TP53	c.215C>G	p.Pro72Arg	60	100	578/ 578
42	TP53	c.215C>G	p.Pro72Arg	100	51	683/ 346
42	BRCA1	c.4964C>T	p.Ser1655Phe	100	51	890/ 452
42	BRCA1	c.2612C>T	p.Pro871Leu	100	99	555/ 552
43	TP53	c.215C>G	p.Pro72Arg	100	100	695/ 693
43	BRCA1	c.2612C>T	p.Pro871Leu	100	54	573/ 311
44	TP53	c.215C>G	p.Pro72Arg	90	69	1329/ 826
44	BRCA1	c.2612C>T	p.Pro871Leu	90	52	1002/ 466
45	BRCA2	c.8830A>T	p.Ile2944Phe	100	49	642/ 313
45	TP53	c.215C>G	p.Pro72Arg	100	100	464/ 464
45	BRCA1	c.2612C>T	p.Pro871Leu	100	50	385/ 192
47	TP53	c.215C>G	p.Pro72Arg	100	67	49/ 33
47	BRCA1	c.2612C>T	p.Pro871Leu	100	48	213/ 103
48	TP53	c.215C>G	p.Pro72Arg	100	64	323/ 208
48	BRCA1	c.2612C>T	p.Pro871Leu	100	100	416/ 415
49	BRCA2	c.4090A>C	p.Ile1364Leu	90	58	131/ 68
50	BRCA2	c.8503T>C	p.Ser2835Pro	60	85	631/ 320
50	TP53	c.215C>G	p.Pro72Arg	60	100	789/ 789
52	TP53	c.215C>G	p.Pro72Arg	100	100	477/ 477
52	BRCA1	c.2612C>T	p.Pro871Leu	100	52	163/ 84
53	BRCA1	c.2612C>T	p.Pro871Leu	90	54	637/ 313
54	BRCA2	c.2926T>A	p.Ser976Thr	100	51	91/ 46
54	BRCA2	c.2927C>T	p.Ser976Phe	100	51	91/ 46
54	TP53	c.215C>G	p.Pro72Arg	100	100	79/ 79
54	BRCA1	c.2612C>T	p.Pro871Leu	100	47	492/ 232
55	TP53	c.215C>G	p.Pro72Arg	80	100	447/ 447
55	BRCA1	c.3418A>G	p.Ser1140Gly	80	60	1599/ 771
55	BRCA1	c.2612C>T	p.Pro871Leu	80	58	306/ 142
56	TP53	c.215C>G	p.Pro72Arg	90	100	781/ 781
56	BRCA1	c.2612C>T	p.Pro871Leu	90	49	525/ 229
57	TP53	c.215C>G	p.Pro72Arg	90	100	443/ 443
58	TP53	c.215C>G	p.Pro72Arg	90	61	849/ 471
58	BRCA1	c.2612C>T	p.Pro871Leu	90	53	792/ 378
59	TP53	c.869G>A	p.Arg290His	70	70	338/ 165
59	BRCA1	c.4535G>T	p.Ser1512Ile	70	71	1075/ 535
60	TP53	c.215C>G	p.Pro72Arg	80	100	514/ 512
60	BRCA1	c.2612C>T	p.Pro871Leu	80	60	164/ 79
61	BRCA1	c.3418A>G	p.Ser1140Gly	70	69	948/ 459
61	BRCA1	c.2612C>T	p.Pro871Leu	70	74	395/ 207
62	BRCA2	c.6281A>G	p.Tyr2094Cys	80	74	126/ 74
62	TP53	c.215C>G	p.Pro72Arg	80	100	518/ 518
62	BRCA1	c.2612C>T	p.Pro871Leu	80	63	86/ 43
62	BRCA2	c.1138del	p.Ser380ValfsTer19	80	64	308/ 156
63	TP53	c.215C>G	p.Pro72Arg	100	100	352/ 352
63	BRCA1	c.2612C>T	p.Pro871Leu	100	53	327/ 172
64	BRCA2	c.7469T>C	p.Ile2490Thr	70	67	98/ 46
64	BRCA1	c.2612C>T	p.Pro871Leu	70	71	161/ 81
64	BRCA2	c.5771_5774del	p.Ile1924ArgfsTer38	70	71	107/ 53
65	TP53	c.215C>G	p.Pro72Arg	80	89	529/ 374
66	BRCA2	c.8503T>C	p.Ser2835Pro	100	50	1007/ 499
66	BRCA1	c.3403C>T	p.Gln1135Ter	100	48	1306/ 624
67	BRCA2	c.6443C>A	p.Ser2148Tyr	80	61	444/ 219
67	TP53	c.215C>G	p.Pro72Arg	80	100	547/ 547
67	BRCA1	c.4964C>T	p.Ser1655Phe	80	59	383/ 179
67	BRCA1	c.2612C>T	p.Pro871Leu	80	100	199/ 199

## Sheet: Somatic_DC,VAF,TR
Proband	Gene	Somatic Variant (HGVSc)	Somatic Variant (HGVSp)	TR (%)	VAF-adj. (%)	DC / DC- ALT
1	TP53	c.536A>G	p.His179Arg	100	69	2703/ 1869
2	TP53	c.916C>T	p.Arg306*	100	50	86/ 43
3	TP53	c.584T>C	p.Ile195Thr	100	73	83/ 61
4	TP53	c.421T>G	p.Cys141Gly	100	60	1137/ 677
4	BRCA1	c.668del	p.Lys223ArgfsTer11	100	2	2339/ 52
5	TP53	c.455del	p.Pro152ArgfsTer18	100	64	2013/ 1296
5	TP53	c.85A>G	p.Asn29Asp	100	1	2007/ 26
6	TP53	c.842A>T	p.Asp281Val	100	36	77/ 28
7	TP53	c.659A>G	p.Tyr220Cys	100	59	526/ 308
8	BRCA1	c.3600_3619del	p.Gly1201GlufsTer11	70	12	795/ 65
9	TP53	c.493C>T	p.Gln165*	100	90	144/ 130
10	TP53	c.743G>A	p.Arg248Gln	100	74	2174/ 1616
10	BRCA1	c.1952A>G	p.Lys651Arg	100	0.5	2241/ 11
11	TP53	c.752T>A	p.Ile251Asn	100	78	754/ 586
12	TP53	c.578A>G	p.His193Arg	100	61	555/ 336
12	BRCA2	c.5462A>G	p.Lys1821Arg	100	2	1517/ 21
13	-	-	-	-	-	-
14	-	-	-	-	-	-
15	BRCA1	c.2637del	p.Glu880ArgfsTer13	100	5	237/ 13
16	TP53	c.818G>A	p.Arg273His	100	95	355/ 336
17	TP53	c.267del	p.Ser90ProfsTer33	100	90	1638/ 1480
18	-	-	-	-	-	-
20	BRCA2	c.7469T>C	p.Ile2490Thr	100	52	305/ 159
23	TP53	c.856G>A	p.Glu286Lys	80	15	357/ 42
25	-	-	-	-	-	-
27	TP53	c.637C>T	p.Arg213*	90	100	135/ 130
29	-	-	-	-	-	-
30	TP53	c.780del	p.Ser261ValfsTer84	100	75	206/ 155
31	TP53	c.764_766del	p.Ile255del	80	51	218/ 89
32	TP53	c.559+2T>G	-	100	83	247/ 206
33	BRCA2	c.8008T>C	p.Ser2670Pro	100	1	2173/11
33	TP53	c.517G>T	p.Val173Leu	100	56	152/ 85
34	BRCA2	c.3860del	p.Asn1287IlefsTer6	70	29	453/ 11
35	BRCA2	c.1528G>T	p. Glu510*	60	100	303/ 219
35	TP53	c.732_733insCATGCG	p.Gly244_Gly245insHisAla	60	90	358/ 195
36	-	-	-	-	-	-
38	-	-	-	-	-	-
40	BRCA1	c.4900A>G	p.Ser1634Gly	60	68	1799/ 741
40	BRCA1	c.3548A>G	p.Lys1183Arg	60	67	1981/ 787
40	BRCA1	c.3113A>G	p.Glu1038Gly	60	73	1741/ 761
40	BRCA1	c.2612C>T	p.Pro871Leu	60	72	913/ 393
42	TP53	c.988del	p.Leu330PhefsTer15	100	16	400/ 62
43	BRCA1	c.1067A>G	p.Gln356Arg	100	37	884/ 330
43	TP53	c.844C>T	p.Arg282Trp	100	3	757/ 19
44	-	-	-	-	-	-
45	-	-	-	-	-	-
47	-	-	-	-	-	-
48	TP53	c.742C>T	p.Arg248Trp	100	67	1396/ 933
49	TP53	c.372C>A	p.Cys124*	90	100	1095/ 985
50	TP53	c.469G>T	p.Val157Phe	60	75	1476/ 657
52	TP53	c.380C>T	p.Ser127Phe	100	47	179/ 85
53	-	-	-	-	-	-
54	TP53	c.711G>C	p.Met237Ile	100	64	1196/ 770
55	TP53	c.493C>T	p.Gln165*	80	59	679/ 320
56	TP53	c.797G>A	p.Gly266Glu	90	100	623/ 569
57	TP53	c.733G>A	p.Gly245Ser	90	71	837/ 539
57	BRCA1	c.5212G>A	p.Gly1738Arg	90	89	2674/ 2126
58	-	-	-	-	-	-
59	-	-	-	-	-	-
60	TP53	c.488A>G	p.Tyr163Cys	80	88	102/ 71
61	-	-	-	-	-	-
62	-	-	-	-	-	-
63	TP53	c.783-1G>T	-	100	82	94/ 77
64	TP53	c.272G>A	p.Trp91*	70	47	186/ 62
65	TP53	c.524G>A	p.Arg175His	80	71	135/ 77
66	BRCA2	c.8680C>T	p.Gln2894*	100	9	473/ 43
67	TP53	c.833C>T	p.Pro278Leu	80	44	130/ 46
67	TP53	c.710T>A	p.Met237Lys	80	39	127/ 40
67	BRCA1	c.2637del	p.Glu880ArgfsTer13	80	4	432/ 13
